# Supplementary material for: Novel High‐Resolution Lipidomes Could Serve as New Biomarkers for Diabetic Retinopathy: A Bidirectional and Mediated Mendelian Randomization Study
Source: J Cell Mol Med. 2025 Jun 4;29(11):e70614. doi: 10.1111/jcmm.70614 (PMC12134777; doi:10.1111/jcmm.70614)
Supplement: Supplementary file 1 — Tables S1‐S4 [file JCMM-29-e70614-s001.xlsx]

## Sheet: sTable 1
Supplementary Table 1: Bidirectional causal relationship between liposome and diabetic retinopathy
lipidosome	id	method	MR											rMR
			nsnp	b	se	pval	lo_ci	up_ci	or	or_lci95	or_uci95	Q_pval	P intercept	nsnp	b	se	pval	lo_ci	up_ci	or	or_lci95	or_uci95
Sterol ester (27:1/14:0)	GCST90277238	MR Egger	20	-0.446722	0.173965	0.0193617	-0.787694	-0.105749	0.639722	0.454893	0.89965	1.74431e-08	0.0872599	159	0.0109874	0.00606847	0.0721198	-0.000906825	0.0228816	1.01105	0.999094	1.02315
		Weighted median	20	-0.188585	0.0622507	0.00245007	-0.310596	-0.0665734	0.82813	0.73301	0.935594			159	0.0101951	0.00516729	0.0484952	6.71921e-05	0.020323	1.01025	1.00007	1.02053
		Inverse variance weighted	20	-0.164843	0.0817639	0.0437906	-0.3251	-0.00458608	0.848027	0.722455	0.995424	1.98206e-10		159	0.00902076	0.00416021	0.0301324	0.000866759	0.0171748	1.00906	1.00087	1.01732
		Simple mode	20	-0.234526	0.109913	0.046117	-0.449956	-0.0190965	0.790945	0.637656	0.981085			159	0.0118262	0.00650388	0.0709067	-0.000921366	0.0245738	1.0119	0.999079	1.02488
		Weighted mode	20	-0.219805	0.0991782	0.0390769	-0.414194	-0.0254155	0.802675	0.660873	0.974905			159	0.0118262	0.00608732	0.0538225	-0.000104917	0.0237574	1.0119	0.999895	1.02404
Diacylglycerol (18:1_18:1)	GCST90277261	MR Egger	23	-0.0330797	0.12202	0.788961	-0.272239	0.20608	0.967461	0.761672	1.22885	0.000182711	0.550357	159	0.00268359	0.00618953	0.665197	-0.00944789	0.0148151	1.00269	0.990597	1.01493
		Weighted median	23	-0.0488368	0.0578046	0.398188	-0.162134	0.0644601	0.952337	0.850327	1.06658			159	0.0119058	0.0055345	0.0314613	0.00105814	0.0227534	1.01198	1.00106	1.02301
		Inverse variance weighted	23	-0.100133	0.0510767	0.049943	-0.200244	-2.30578e-05	0.904717	0.818531	0.999977	0.000223502		159	0.00729243	0.00424421	0.0857586	-0.00102621	0.0156111	1.00732	0.998974	1.01573
		Simple mode	23	-0.0293124	0.112866	0.797502	-0.250529	0.191904	0.971113	0.778389	1.21155			159	0.0132687	0.00639866	0.0397326	0.000727347	0.0258101	1.01336	1.00073	1.02615
		Weighted mode	23	-0.0454667	0.0791762	0.571626	-0.200652	0.109719	0.955551	0.818197	1.11596			159	0.0104484	0.00606053	0.0866633	-0.00143027	0.022327	1.0105	0.998571	1.02258
Diacylglycerol (18:1_18:2)	GCST90277262	MR Egger	36	-0.0394993	0.0735473	0.594724	-0.183652	0.104653	0.961271	0.832225	1.11033	0.0141912	0.518831	159	-0.0183957	0.00633315	0.00420711	-0.0308087	-0.00598273	0.981772	0.969661	0.994035
		Weighted median	36	-0.044598	0.0429926	0.299577	-0.128864	0.0396675	0.956382	0.879094	1.04046			159	-0.0060627	0.00543076	0.264267	-0.016707	0.00458159	0.993956	0.983432	1.00459
		Inverse variance weighted	36	-0.0822901	0.0329072	0.0123959	-0.146788	-0.0177919	0.921005	0.863477	0.982365	0.0161585		159	-0.0094257	0.00434976	0.0302391	-0.0179512	-0.000900159	0.990619	0.982209	0.9991
		Simple mode	36	-0.0926633	0.0803456	0.256599	-0.250141	0.0648141	0.9115	0.778691	1.06696			159	-0.00567666	0.00701373	0.419522	-0.0194236	0.00807024	0.994339	0.980764	1.0081
		Weighted mode	36	-0.0536944	0.0633624	0.40252	-0.177885	0.0704959	0.947722	0.837039	1.07304			159	-0.00567666	0.006172	0.359108	-0.0177738	0.00642045	0.994339	0.982383	1.00644
Phosphatidylethanolamine (18:0_0:0)	GCST90277269	MR Egger	19	0.0575883	0.108599	0.602772	-0.155265	0.270442	1.05928	0.856188	1.31054	0.0834533	0.139775	159	0.0786628	0.0064936	2.87992e-24	0.0659353	0.0913902	1.08184	1.06816	1.0957
		Weighted median	19	-0.0369602	0.0543332	0.496346	-0.143453	0.0695329	0.963714	0.866361	1.07201			159	0.0797291	0.0059241	2.74685e-41	0.0681178	0.0913403	1.08299	1.07049	1.09564
		Inverse variance weighted	19	-0.0955148	0.0467222	0.0409226	-0.18709	-0.00393931	0.908905	0.829369	0.996068	0.0467643		159	0.0737376	0.00444941	1.10273e-61	0.0650167	0.0824584	1.07652	1.06718	1.08595
		Simple mode	19	0.0137542	0.0949483	0.886431	-0.172345	0.199853	1.01385	0.841689	1.22122			159	0.0784523	0.00716029	3.88509e-21	0.0644182	0.0924865	1.08161	1.06654	1.0969
		Weighted mode	19	0.0162109	0.0994682	0.872353	-0.178747	0.211169	1.01634	0.836318	1.23512			159	0.0784523	0.00636149	6.61452e-25	0.0659838	0.0909208	1.08161	1.06821	1.09518
Phosphatidylethanolamine (18:1_0:0)	GCST90277270	MR Egger	17	-0.127824	0.069707	0.0866097	-0.26445	0.00880142	0.880008	0.767628	1.00884	0.64755	0.420832	159	0.0482535	0.00717244	3.04372e-10	0.0341955	0.0623115	1.04944	1.03479	1.06429
		Weighted median	17	-0.096675	0.047874	0.0434494	-0.190508	-0.002842	0.907851	0.826539	0.997162			159	0.045733	0.00604073	3.71011e-14	0.0338932	0.0575729	1.04679	1.03447	1.05926
		Inverse variance weighted	17	-0.0785954	0.0363499	0.0306035	-0.149841	-0.00734958	0.924414	0.860845	0.992677	0.665588		159	0.0446523	0.00492547	1.23933e-19	0.0349984	0.0543062	1.04566	1.03562	1.05581
		Simple mode	17	-0.122305	0.0909912	0.197651	-0.300648	0.0560372	0.884878	0.740338	1.05764			159	0.0464387	0.00753914	5.80308e-09	0.031662	0.0612154	1.04753	1.03217	1.06313
		Weighted mode	17	-0.131547	0.0865493	0.148048	-0.301184	0.0380897	0.876738	0.739942	1.03882			159	0.0464387	0.00664871	7.50012e-11	0.0334073	0.0594702	1.04753	1.03397	1.06127
Phosphatidylethanolamine (18:2_0:0)	GCST90277271	MR Egger	27	-0.0170888	0.0540573	0.754532	-0.123041	0.0888634	0.983056	0.884227	1.09293	0.147872	0.199351	159	0.0633005	0.00618437	3.71511e-19	0.0511792	0.0754219	1.06535	1.05251	1.07834
		Weighted median	27	-0.033248	0.0390235	0.394215	-0.109734	0.0432381	0.967299	0.896072	1.04419			159	0.0573266	0.00539944	2.48071e-26	0.0467437	0.0679095	1.059	1.04785	1.07027
		Inverse variance weighted	27	-0.0769636	0.0297288	0.00962962	-0.135232	-0.0186951	0.925924	0.873513	0.981479	0.120366		159	0.0538895	0.00424033	5.28392e-37	0.0455785	0.0622006	1.05537	1.04663	1.06418
		Simple mode	27	-0.0374126	0.0779872	0.635432	-0.190267	0.115442	0.963279	0.826738	1.12237			159	0.0558277	0.00681257	8.05966e-14	0.0424751	0.0691804	1.05742	1.04339	1.07163
		Weighted mode	27	-0.0238097	0.0384441	0.541087	-0.09916	0.0515407	0.976472	0.905598	1.05289			159	0.0558277	0.00580787	1.64378e-17	0.0444443	0.0672112	1.05742	1.04545	1.06952
Phosphatidylcholine (14:0_18:2)	GCST90277274	MR Egger	26	-0.113004	0.100064	0.269924	-0.30913	0.083121	0.893147	0.734086	1.08667	0.0480604	0.797642	159	0.123844	0.00620155	5.97775e-45	0.111689	0.135999	1.13184	1.11817	1.14568
		Weighted median	26	-0.0387822	0.0486992	0.425821	-0.134233	0.0566682	0.96196	0.874387	1.0583			159	0.107288	0.00544457	1.93703e-86	0.0966163	0.117959	1.11325	1.10144	1.1252
		Inverse variance weighted	26	-0.0891851	0.0389044	0.0218816	-0.165438	-0.0129325	0.914676	0.847523	0.987151	0.0617346		159	0.0985757	0.0042515	6.29048e-119	0.0902427	0.106909	1.1036	1.09444	1.11283
		Simple mode	26	-0.0325529	0.085743	0.707407	-0.200609	0.135503	0.967971	0.818232	1.14511			159	0.107716	0.00682771	2.83243e-34	0.0943334	0.121098	1.11373	1.09893	1.12874
		Weighted mode	26	-0.0352083	0.0652687	0.594358	-0.163135	0.0927184	0.965404	0.849476	1.09715			159	0.107716	0.00576306	7.19095e-42	0.0964202	0.119011	1.11373	1.10122	1.12638
		MR Egger	27	0.0465429	0.115033	0.68921	-0.178923	0.272008	1.04764	0.836171	1.3126	2.28794e-11	0.0415836	159	0.030738	0.00607853	1.17593e-06	0.0188241	0.0426519	1.03122	1.019	1.04357
Phosphatidylcholine (16:0_20:2)	GCST90277285	Weighted median	27	-0.0197064	0.0434446	0.650119	-0.104858	0.0654451	0.980487	0.900453	1.06763			159	0.0343796	0.0053683	1.51163e-10	0.0238578	0.0449015	1.03498	1.02414	1.04592
		Inverse variance weighted	27	-0.167594	0.0612678	0.00622975	-0.287679	-0.0475093	0.845697	0.750002	0.953602	2.67502e-14		159	0.0273716	0.00416564	5.00456e-11	0.0192069	0.0355362	1.02775	1.01939	1.03618
		Simple mode	27	-0.0293611	0.0740956	0.695147	-0.174588	0.115866	0.971066	0.839803	1.12285			159	0.0349054	0.00643216	2.12055e-07	0.0222983	0.0475124	1.03552	1.02255	1.04866
		Weighted mode	27	-0.0243134	0.0451393	0.594723	-0.112786	0.0641595	0.97598	0.893341	1.06626			159	0.0349054	0.00545125	1.65745e-09	0.0242209	0.0455898	1.03552	1.02452	1.04665
Phosphatidylcholine (16:1_18:1)	GCST90277293	MR Egger	28	-0.0642628	0.114631	0.579865	-0.288939	0.160414	0.937759	0.749058	1.174	0.000299194	0.784777	159	0.0219362	0.00606526	0.000401673	0.0100483	0.0338241	1.02218	1.0101	1.0344
		Weighted median	28	-0.0421306	0.0486746	0.386734	-0.137533	0.0532716	0.958745	0.871506	1.05472			159	0.024552	0.00552106	8.70851e-06	0.0137308	0.0353733	1.02486	1.01383	1.03601
		Inverse variance weighted	28	-0.0932549	0.0450471	0.038437	-0.181547	-0.00496256	0.910961	0.833979	0.99505	0.000440945		159	0.0181443	0.00415812	1.27954e-05	0.00999435	0.0262942	1.01831	1.01004	1.02664
		Simple mode	28	0.00465882	0.0920681	0.960015	-0.175795	0.185112	1.00467	0.83879	1.20335			159	0.0255635	0.00663683	0.000170076	0.0125553	0.0385717	1.02589	1.01263	1.03933
		Weighted mode	28	-0.0344356	0.0704703	0.629032	-0.172557	0.103686	0.966151	0.84151	1.10925			159	0.0255635	0.00588074	2.46272e-05	0.0140372	0.0370897	1.02589	1.01414	1.03779
Phosphatidylcholine (16:1_18:2)	GCST90277294	MR Egger	25	0.00197342	0.0680359	0.97711	-0.131377	0.135324	1.00198	0.876887	1.14491	0.00857337	0.113439	159	0.0228295	0.00605075	0.000228154	0.0109701	0.034689	1.02309	1.01103	1.0353
		Weighted median	25	-0.0118892	0.0375955	0.75182	-0.0855765	0.061798	0.988181	0.917983	1.06375			159	0.01615	0.00523096	0.0020193	0.00589727	0.0264026	1.01628	1.00591	1.02675
		Inverse variance weighted	25	-0.0938949	0.0363729	0.00983859	-0.165186	-0.022604	0.910378	0.847736	0.97765	0.0031815		159	0.0119429	0.00414727	0.0039806	0.00381423	0.0200715	1.01201	1.00382	1.02027
		Simple mode	25	-0.0455162	0.0841911	0.593745	-0.210531	0.119498	0.955504	0.810154	1.12693			159	0.0154041	0.00682923	0.0254673	0.00201883	0.0287894	1.01552	1.00202	1.02921
		Weighted mode	25	-0.0167008	0.035609	0.643299	-0.0864945	0.0530929	0.983438	0.917141	1.05453			159	0.0154041	0.00591131	0.0100401	0.00381795	0.0269903	1.01552	1.00383	1.02736
Phosphatidylcholine (18:2_20:4)	GCST90277317	MR Egger	31	-0.0875647	0.085984	0.316917	-0.256093	0.080964	0.91616	0.77407	1.08433	0.110138	0.905272	159	-0.0117632	0.00611855	0.0563476	-0.0237556	0.000229161	0.988306	0.976524	1.00023
		Weighted median	31	-0.0294761	0.0441032	0.503914	-0.115918	0.0569661	0.970954	0.890548	1.05862			159	-0.0127255	0.00529559	0.0162593	-0.0231049	-0.00234617	0.987355	0.97716	0.997657
		Inverse variance weighted	31	-0.0780878	0.0335166	0.0198155	-0.14378	-0.0123952	0.924883	0.866078	0.987681	0.135159		159	-0.0168019	0.00419415	6.17453e-05	-0.0250225	-0.0085814	0.983338	0.975288	0.991455
		Simple mode	31	-0.0282968	0.0816984	0.731492	-0.188426	0.131832	0.9721	0.828262	1.14092			159	-0.0138322	0.006512	0.0352174	-0.0265957	-0.00106868	0.986263	0.973755	0.998932
		Weighted mode	31	-0.019961	0.0653943	0.76229	-0.148134	0.108212	0.980237	0.862316	1.11428			159	-0.0138322	0.00606647	0.0239386	-0.0257225	-0.00194192	0.986263	0.974606	0.99806
phosphatidylcholine	GCST90277331	MR Egger	13	-0.287147	0.0998881	0.0151143	-0.482927	-0.0913661	0.750402	0.616975	0.912684	0.655089	0.0611318	159	-0.0576674	0.00628416	2.43713e-16	-0.0699843	-0.0453504	0.943964	0.932408	0.955663
		Weighted median	13	-0.128654	0.0574505	0.0251306	-0.241257	-0.0160511	0.879278	0.78564	0.984077			159	-0.0469168	0.00556999	3.66533e-17	-0.057834	-0.0359996	0.954167	0.943807	0.964641
		Inverse variance weighted	13	-0.0963682	0.0417187	0.0208907	-0.178137	-0.0145996	0.90813	0.836828	0.985506	0.369873		159	-0.0457282	0.0043043	2.30881e-26	-0.0541646	-0.0372918	0.955302	0.947276	0.963395
		Simple mode	13	-0.0848787	0.118191	0.486411	-0.316532	0.146775	0.918624	0.728672	1.15809			159	-0.0492703	0.00691057	3.39252e-11	-0.062815	-0.0357256	0.951924	0.939117	0.964905
		Weighted mode	13	-0.200666	0.0660401	0.0103016	-0.330105	-0.0712275	0.818186	0.718848	0.93125			159	-0.0466127	0.00595669	6.82643e-13	-0.0582878	-0.0349376	0.954457	0.943378	0.965666
Phosphatidylcholine (O-17:0_15:0)	GCST90277332	MR Egger	19	0.0475066	0.0669803	0.487776	-0.0837749	0.178788	1.04865	0.919638	1.19577	0.678742	0.0344786	159	-0.0208371	0.00653959	0.0017388	-0.0336548	-0.00801954	0.979378	0.966905	0.992013
		Weighted median	19	-0.0839305	0.0557685	0.132329	-0.193237	0.0253758	0.919495	0.824287	1.0257			159	-0.0247479	0.00567056	1.27539e-05	-0.0358622	-0.0136336	0.975556	0.964773	0.986459
		Inverse variance weighted	19	-0.0794306	0.0390667	0.0420319	-0.156001	-0.00285983	0.923642	0.855558	0.997144	0.384535		159	-0.02801	0.00447821	3.98197e-10	-0.0367873	-0.0192327	0.972379	0.963881	0.980951
		Simple mode	19	-0.143046	0.110462	0.211691	-0.359552	0.0734592	0.866714	0.697989	1.07622			159	-0.0233796	0.00716882	0.00135876	-0.0374305	-0.00932868	0.976892	0.963261	0.990715
		Weighted mode	19	-0.127335	0.0992017	0.215561	-0.321771	0.0671	0.880438	0.724864	1.0694			159	-0.0233796	0.00659264	0.000514353	-0.0363011	-0.010458	0.976892	0.96435	0.989597
Phosphatidylcholine (O-18:2_18:2)	GCST90277343	MR Egger	18	0.0135119	0.0988316	0.892961	-0.180198	0.207222	1.0136	0.835105	1.23026	0.357129	0.297399	159	0.00782512	0.00607694	0.199754	-0.00408568	0.0197359	1.00786	0.995923	1.01993
		Weighted median	18	-0.0289381	0.0546245	0.596275	-0.136002	0.0781258	0.971477	0.872841	1.08126			159	0.00186293	0.00525399	0.722908	-0.00843488	0.0121607	1.00186	0.991601	1.01223
		Inverse variance weighted	18	-0.0833201	0.0412523	0.0434073	-0.164175	-0.00246561	0.920057	0.848594	0.997537	0.345173		159	-0.00211259	0.00416697	0.612166	-0.0102798	0.00605467	0.99789	0.989773	1.00607
		Simple mode	18	-0.0362411	0.0930639	0.701799	-0.218646	0.146164	0.964408	0.803606	1.15739			159	0.00197916	0.00623965	0.751517	-0.0102505	0.0142089	1.00198	0.989802	1.01431
		Weighted mode	18	-0.0322268	0.0704823	0.653293	-0.170372	0.105919	0.968287	0.843351	1.11173			159	0.00197916	0.00599265	0.741637	-0.00976643	0.0137248	1.00198	0.990281	1.01382
Phosphatidylethanolamine (16:0_20:4)	GCST90277346	MR Egger	25	-0.174548	0.0567451	0.00534269	-0.285768	-0.0633272	0.839837	0.751437	0.938636	0.00363448	0.0766497	159	0.0150333	0.0062856	0.0179537	0.00271348	0.027353	1.01515	1.00272	1.02773
		Weighted median	25	-0.108855	0.0295085	0.000225178	-0.166692	-0.0510188	0.89686	0.84646	0.950261			159	0.0230771	0.00570821	5.28187e-05	0.011889	0.0342652	1.02335	1.01196	1.03486
		Inverse variance weighted	25	-0.0862035	0.0323273	0.00766261	-0.149565	-0.022842	0.917407	0.861082	0.977417	0.000762262		159	0.016965	0.00430684	8.17926e-05	0.0085236	0.0254064	1.01711	1.00856	1.02573
		Simple mode	25	-0.081432	0.0657822	0.227726	-0.210365	0.0475012	0.921795	0.810288	1.04865			159	0.0222999	0.00655321	0.0008449	0.00945559	0.0351442	1.02255	1.0095	1.03577
		Weighted mode	25	-0.105681	0.0270357	0.000663035	-0.158671	-0.0526908	0.899712	0.853277	0.948673			159	0.0222999	0.00616104	0.000396964	0.0102243	0.0343755	1.02255	1.01028	1.03497
Phosphatidylethanolamine (18:0_18:2)	GCST90277347	MR Egger	29	-0.065398	0.0843952	0.445132	-0.230813	0.100017	0.936695	0.793888	1.10519	2.00786e-12	0.791231	159	0.0306079	0.00606445	1.22851e-06	0.0187216	0.0424942	1.03108	1.0189	1.04341
		Weighted median	29	-0.0656037	0.0348871	0.0600456	-0.133982	0.00277497	0.936502	0.874606	1.00278			159	0.0326856	0.0053816	1.25088e-09	0.0221377	0.0432335	1.03323	1.02238	1.04418
		Inverse variance weighted	29	-0.0847844	0.0424565	0.0458282	-0.167999	-0.00156973	0.91871	0.845355	0.998432	3.72856e-12		159	0.0244213	0.00416716	4.61712e-09	0.0162537	0.0325889	1.02472	1.01639	1.03313
		Simple mode	29	-0.067741	0.0619109	0.283205	-0.189086	0.0536044	0.934502	0.827715	1.05507			159	0.0325363	0.00617855	4.4942e-07	0.0204263	0.0446462	1.03307	1.02064	1.04566
		Weighted mode	29	-0.0630355	0.0308787	0.0507376	-0.123558	-0.00251317	0.93891	0.883771	0.99749			159	0.0325363	0.00605501	2.7241e-07	0.0206685	0.0444041	1.03307	1.02088	1.0454
Phosphatidylethanolamine (18:0_20:4)	GCST90277348	MR Egger	20	-0.0596459	0.0657142	0.376052	-0.188446	0.0691539	0.942098	0.828246	1.0716	0.0458148	0.490268	159	0.0251243	0.00605305	5.41977e-05	0.0132603	0.0369883	1.02544	1.01335	1.03768
		Weighted median	20	-0.100308	0.0330131	0.00237817	-0.165014	-0.0356023	0.904559	0.847882	0.965024			159	0.0300675	0.00557732	7.00533e-08	0.019136	0.0409991	1.03052	1.01932	1.04185
		Inverse variance weighted	20	-0.100653	0.0300594	0.00081259	-0.159569	-0.0417365	0.904247	0.852511	0.959122	0.0515447		159	0.0240573	0.0041478	6.63062e-09	0.0159276	0.032187	1.02435	1.01606	1.03271
		Simple mode	20	-0.0343894	0.0596565	0.571073	-0.151316	0.0825373	0.966195	0.859576	1.08604			159	0.0298875	0.00645516	7.58646e-06	0.0172354	0.0425396	1.03034	1.01738	1.04346
		Weighted mode	20	-0.0908121	0.0331811	0.0131026	-0.155847	-0.0257772	0.913189	0.85569	0.974552			159	0.0298875	0.00583788	8.79916e-07	0.0184452	0.0413297	1.03034	1.01862	1.0422
Phosphatidylethanolamine (O-16:1_22:5)	GCST90277352	MR Egger	17	0.0466206	0.0785957	0.561905	-0.107427	0.200668	1.04772	0.898142	1.22222	0.347716	0.443244	159	0.037897	0.006843	1.2596e-07	0.0244847	0.0513092	1.03862	1.02479	1.05265
		Weighted median	17	0.0214933	0.0542631	0.692036	-0.0848623	0.127849	1.02173	0.918639	1.13638			159	0.0315883	0.00579422	4.98917e-08	0.0202317	0.042945	1.03209	1.02044	1.04388
		Inverse variance weighted	17	0.0992574	0.040857	0.0151245	0.0191776	0.179337	1.10435	1.01936	1.19642	0.371905		159	0.0313123	0.00468603	2.35625e-11	0.0221277	0.0404969	1.03181	1.02237	1.04133
		Simple mode	17	0.00198899	0.0960355	0.983732	-0.186241	0.190219	1.00199	0.830074	1.20951			159	0.0331811	0.00683718	2.89473e-06	0.0197803	0.046582	1.03374	1.01998	1.04768
		Weighted mode	17	0.00563004	0.0827972	0.94663	-0.156652	0.167913	1.00565	0.855001	1.18283			159	0.0331811	0.00616613	2.62698e-07	0.0210955	0.0452668	1.03374	1.02132	1.04631
Sphingomyelin (d36:1)	GCST90277372	MR Egger	35	0.15361	0.0910453	0.101001	-0.0248391	0.332058	1.16604	0.975467	1.39383	0.000522831	0.418401	159	0.061358	0.00605451	6.9551e-19	0.0494911	0.0732248	1.06328	1.05074	1.07597
		Weighted median	35	0.085003	0.0413841	0.0399755	0.0038902	0.166116	1.08872	1.0039	1.18071			159	0.0532576	0.0053938	5.40422e-23	0.0426858	0.0638295	1.0547	1.04361	1.06591
		Inverse variance weighted	35	0.0859279	0.0381249	0.0242053	0.0112032	0.160653	1.08973	1.01127	1.17428	0.000530276		159	0.047736	0.00414965	1.26488e-30	0.0396027	0.0558693	1.04889	1.0404	1.05746
		Simple mode	35	0.0937237	0.0759464	0.225637	-0.0551313	0.242579	1.09826	0.946361	1.27453			159	0.0509263	0.00630456	1.59292e-13	0.0385694	0.0632832	1.05225	1.03932	1.06533
		Weighted mode	35	0.0764761	0.0581096	0.196956	-0.0374187	0.190371	1.07948	0.963273	1.2097			159	0.0546831	0.00586056	9.18358e-17	0.0431964	0.0661698	1.05621	1.04414	1.06841
triacylglycerol 50:3	GCST90277389	MR Egger	30	-0.1518	0.0838917	0.0811246	-0.316228	0.0126273	0.85916	0.728893	1.01271	0.0810343	0.599257	159	0.00386344	0.00606463	0.525023	-0.00802323	0.0157501	1.00387	0.992009	1.01587
		Weighted median	30	-0.0691139	0.0482306	0.15186	-0.163646	0.0254179	0.93322	0.849043	1.02574			159	0.0119273	0.00511002	0.0195908	0.00191163	0.0219429	1.012	1.00191	1.02219
		Inverse variance weighted	30	-0.111532	0.0355762	0.00171852	-0.181261	-0.0418022	0.894463	0.834218	0.959059	0.0944789		159	0.00600071	0.00415787	0.148959	-0.00214871	0.0141501	1.00602	0.997854	1.01425
		Simple mode	30	-0.0724198	0.0925461	0.440248	-0.25381	0.108971	0.93014	0.775839	1.11513			159	0.0125549	0.00674053	0.0643758	-0.000656552	0.0257663	1.01263	0.999344	1.0261
		Weighted mode	30	-0.0650151	0.095237	0.500235	-0.25168	0.121649	0.937053	0.777494	1.12936			159	0.0125549	0.00639031	0.051206	2.98677e-05	0.0250799	1.01263	1.00003	1.0254
triacylglycerol 51:1	GCST90277392	MR Egger	20	0.0169283	0.118162	0.887674	-0.21467	0.248526	1.01707	0.806808	1.28213	0.0222716	0.278068	159	0.0328413	0.00695196	5.09646e-06	0.0192154	0.0464671	1.03339	1.0194	1.04756
		Weighted median	20	-0.0904902	0.0507945	0.0748313	-0.190047	0.00906697	0.913483	0.82692	1.00911			159	0.0395031	0.00614519	1.29038e-10	0.0274585	0.0515477	1.04029	1.02784	1.0529
		Inverse variance weighted	20	-0.104666	0.0466035	0.0247116	-0.196009	-0.0133231	0.900625	0.822005	0.986765	0.01753		159	0.0352662	0.00477257	1.47552e-13	0.0259119	0.0446204	1.0359	1.02625	1.04563
		Simple mode	20	-0.083548	0.0916349	0.373325	-0.263152	0.0960564	0.919847	0.768625	1.10082			159	0.038883	0.00750907	6.73571e-07	0.0241652	0.0536008	1.03965	1.02446	1.05506
		Weighted mode	20	-0.083548	0.0879128	0.353867	-0.255857	0.0887611	0.919847	0.774253	1.09282			159	0.038883	0.00709856	1.66663e-07	0.0249698	0.0527962	1.03965	1.02528	1.05421
triacylglycerol 52:3	GCST90277397	MR Egger	30	-0.149697	0.0839185	0.0852929	-0.314177	0.0147833	0.860969	0.73039	1.01489	0.0167282	0.499858	159	-0.013468	0.00605169	0.027473	-0.0253293	-0.00160669	0.986622	0.974989	0.998395
		Weighted median	30	-0.0453852	0.0480454	0.344848	-0.139554	0.0487838	0.955629	0.869746	1.04999			159	-0.000977651	0.00560207	0.86146	-0.0119577	0.0100024	0.999023	0.988114	1.01005
		Inverse variance weighted	30	-0.0981193	0.0363939	0.00701692	-0.169451	-0.0267874	0.906541	0.844128	0.973568	0.0188701		159	-0.0066513	0.00414775	0.108804	-0.0147809	0.00147829	0.993371	0.985328	1.00148
		Simple mode	30	-0.0522544	0.0919294	0.574127	-0.232436	0.127927	0.949087	0.7926	1.13647			159	-0.0015598	0.0065191	0.81121	-0.0143372	0.0112176	0.998441	0.985765	1.01128
		Weighted mode	30	-0.0446037	0.0656868	0.502499	-0.17335	0.0841425	0.956376	0.840843	1.08778			159	-0.0015598	0.0062524	0.80332	-0.0138145	0.0106949	0.998441	0.98628	1.01075
triacylglycerol 52:5	GCST90277399	MR Egger	26	-0.131115	0.113406	0.258996	-0.353391	0.0911604	0.877117	0.702303	1.09544	0.00764173	0.864271	159	-0.0131885	0.00605426	0.0308689	-0.0250549	-0.00132217	0.986898	0.975256	0.998679
		Weighted median	26	-0.0474857	0.0502987	0.345132	-0.146071	0.0510997	0.953624	0.864096	1.05243			159	-0.00275895	0.00551793	0.617076	-0.0135741	0.00805618	0.997245	0.986518	1.00809
		Inverse variance weighted	26	-0.112952	0.0417142	0.00677387	-0.194712	-0.0311922	0.893194	0.823072	0.969289	0.0107093		159	-0.00756522	0.00414944	0.0682746	-0.0156981	0.000567684	0.992463	0.984424	1.00057
		Simple mode	26	-0.0950912	0.106033	0.378377	-0.302916	0.112733	0.90929	0.738661	1.11933			159	-0.00485189	0.00663209	0.46551	-0.0178508	0.00814701	0.99516	0.982308	1.00818
		Weighted mode	26	-0.0462829	0.0804149	0.570063	-0.203896	0.11133	0.954772	0.815547	1.11776			159	-0.00244046	0.00573936	0.671259	-0.0136896	0.00880869	0.997563	0.986404	1.00885
triacylglycerol 54:5	GCST90277406	MR Egger	26	0.0644876	0.136015	0.639699	-0.202102	0.331078	1.06661	0.817011	1.39247	7.37895e-07	0.160729	159	-0.0199091	0.00606135	0.0012594	-0.0317894	-0.00802889	0.980288	0.968711	0.992003
		Weighted median	26	-0.0432741	0.0574876	0.451597	-0.15595	0.0694016	0.957649	0.855602	1.07187			159	-0.00857442	0.00534149	0.108439	-0.0190437	0.0018949	0.991462	0.981136	1.0019
		Inverse variance weighted	26	-0.114668	0.0576011	0.0465101	-0.227567	-0.00177032	0.891662	0.796469	0.998231	1.38271e-07		159	-0.0114611	0.00415362	0.00579267	-0.0196022	-0.00331996	0.988604	0.980589	0.996686
		Simple mode	26	0.0383753	0.0944825	0.688078	-0.14681	0.223561	1.03912	0.863458	1.25052			159	-0.00949877	0.00695932	0.174226	-0.023139	0.0041415	0.990546	0.977127	1.00415
		Weighted mode	26	0.00104553	0.0697498	0.988159	-0.135664	0.137755	1.00105	0.873136	1.14769			159	-0.00949877	0.00602042	0.116621	-0.0212988	0.00230126	0.990546	0.978926	1.0023
triacylglycerol 54:6	GCST90277407	MR Egger	20	-0.146946	0.117614	0.227523	-0.377469	0.0835768	0.86334	0.685594	1.08717	0.00238698	0.692896	159	-0.0286681	0.00609303	5.52937e-06	-0.0406105	-0.0167258	0.971739	0.960203	0.983413
		Weighted median	20	-0.056292	0.0568909	0.322432	-0.167798	0.0552143	0.945263	0.845524	1.05677			159	-0.0165189	0.00551367	0.00273559	-0.0273256	-0.00571208	0.983617	0.973044	0.994304
		Inverse variance weighted	20	-0.105152	0.0534442	0.0491256	-0.209902	-0.000400841	0.900188	0.810663	0.999599	0.00334747		159	-0.0189518	0.00417307	5.58692e-06	-0.027131	-0.0107726	0.981227	0.973234	0.989285
		Simple mode	20	-0.0518467	0.0979895	0.60286	-0.243906	0.140213	0.949474	0.783561	1.15052			159	-0.0178107	0.00660854	0.00779841	-0.0307634	-0.00485793	0.982347	0.969705	0.995154
		Weighted mode	20	-0.0489654	0.081375	0.554469	-0.20846	0.110529	0.952214	0.811833	1.11687			159	-0.0178107	0.00577394	0.0024062	-0.0291276	-0.00649374	0.982347	0.971293	0.993527
lipidosome	id	method	b	lci95	uci95	or	or_lci95	or_uci95	pval
Sterol ester (27:1/14:0)	GCST90277238	Bayesian weighted MR	-0.229199	-0.37813	-0.0802677	0.79517	0.685141	0.922869	0.00255831
Diacylglycerol (18:1_18:1)	GCST90277261	Bayesian weighted MR	-0.0841971	-0.184158	0.0157638	0.91925	0.831804	1.01589	0.0987573
Diacylglycerol (18:1_18:2)	GCST90277262	Bayesian weighted MR	-0.0763742	-0.144398	-0.00834986	0.926469	0.865543	0.991685	0.0277653
Phosphatidylethanolamine (18:0_0:0)	GCST90277269	Bayesian weighted MR	-0.0703449	-0.169169	0.028479	0.932072	0.844366	1.02889	0.162965
Phosphatidylethanolamine (18:1_0:0)	GCST90277270	Bayesian weighted MR	-0.0858956	-0.159723	-0.0120681	0.91769	0.85238	0.988004	0.0225847
Phosphatidylethanolamine (18:2_0:0)	GCST90277271	Bayesian weighted MR	-0.080402	-0.143642	-0.017162	0.922745	0.866198	0.982984	0.012706
Phosphatidylcholine (14:0_18:2)	GCST90277274	Bayesian weighted MR	-0.0911099	-0.16871	-0.01351	0.912917	0.844754	0.986581	0.0213785
Phosphatidylcholine (16:0_20:2)	GCST90277285	Bayesian weighted MR	-0.112951	-0.199383	-0.0265186	0.893195	0.819236	0.97383	0.0104265
Phosphatidylcholine (16:1_18:1)	GCST90277293	Bayesian weighted MR	-0.0744467	-0.165157	0.0162639	0.928257	0.84776	1.0164	0.107707
Phosphatidylcholine (16:1_18:2)	GCST90277294	Bayesian weighted MR	-0.0966799	-0.171206	-0.0221537	0.907847	0.842648	0.97809	0.0110021
Phosphatidylcholine (18:2_20:4)	GCST90277317	Bayesian weighted MR	-0.0815586	-0.153354	-0.0097627	0.921679	0.857826	0.990285	0.0259795
phosphatidylcholine	GCST90277331	Bayesian weighted MR	-0.0938573	-0.18909	0.00137543	0.910413	0.827712	1.00138	0.0533975
Phosphatidylcholine (O-17:0_15:0)	GCST90277332	Bayesian weighted MR	-0.0851617	-0.164924	-0.00539966	0.918364	0.847958	0.994615	0.0363772
Phosphatidylcholine (O-18:2_18:2)	GCST90277343	Bayesian weighted MR	-0.0852509	-0.17422	0.00371803	0.918282	0.840112	1.00372	0.0603687
Phosphatidylethanolamine (16:0_20:4)	GCST90277346	Bayesian weighted MR	-0.098063	-0.168353	-0.027773	0.906592	0.845056	0.972609	0.00624875
Phosphatidylethanolamine (18:0_18:2)	GCST90277347	Bayesian weighted MR	-0.081437	-0.158469	-0.0044051	0.921791	0.85345	0.995605	0.0382577
Phosphatidylethanolamine (18:0_20:4)	GCST90277348	Bayesian weighted MR	-0.100191	-0.164366	-0.0360155	0.904665	0.848432	0.964625	0.00221363
Phosphatidylethanolamine (O-16:1_22:5)	GCST90277352	Bayesian weighted MR	0.102224	0.0147619	0.189687	1.10763	1.01487	1.20887	0.0219745
Sphingomyelin (d36:1)	GCST90277372	Bayesian weighted MR	0.115184	0.0588428	0.171525	1.12208	1.06061	1.18711	6.14869e-05
triacylglycerol 50:3	GCST90277389	Bayesian weighted MR	-0.11885	-0.191655	-0.046046	0.887941	0.825592	0.954998	0.00137607
triacylglycerol 51:1	GCST90277392	Bayesian weighted MR	-0.0981494	-0.187718	-0.00858037	0.906513	0.828848	0.991456	0.0317328
triacylglycerol 52:3	GCST90277397	Bayesian weighted MR	-0.106091	-0.180261	-0.0319209	0.899343	0.835053	0.968583	0.00505456
triacylglycerol 52:5	GCST90277399	Bayesian weighted MR	-0.112159	-0.197693	-0.0266259	0.893902	0.820622	0.973725	0.010166
triacylglycerol 54:5	GCST90277406	Bayesian weighted MR	-0.0749334	-0.18635	0.0364828	0.927805	0.829983	1.03716	0.187435
triacylglycerol 54:6	GCST90277407	Bayesian weighted MR	-0.117356	-0.216258	-0.0184547	0.889268	0.805527	0.981715	0.020033

## Sheet: sTable 2
Supplementary Table 2: Bidirectional causal relationship between liposome and non-proliferative diabetic retinopathy
lipidosome	id	method	MR											rMR
			nsnp	b	se	pval	lo_ci	up_ci	or	or_lci95	or_uci95	Q_pval	P intercept	nsnp	b	se	pval	lo_ci	up_ci	or	or_lci95	or_uci95
phosphatidylcholine	GCST90277279	MR Egger	22	-0.931405	0.313861	0.00761093	-1.54657	-0.316238	0.394	0.212977	0.728886	0.517239	0.0458529	20	-0.0417313	0.0334278	0.227879	-0.10725	0.0237872	0.959128	0.898301	1.02407
		Weighted median	22	-0.233883	0.212049	0.27004	-0.649499	0.181732	0.791454	0.522308	1.19929			20	0.000411172	0.0171261	0.980846	-0.033156	0.0339783	1.00041	0.967388	1.03456
		Inverse variance weighted	22	-0.338397	0.153411	0.0273968	-0.639082	-0.037711	0.712912	0.527776	0.962991	0.312634		20	0.0036113	0.0133808	0.787248	-0.0226151	0.0298377	1.00362	0.977639	1.03029
		Simple mode	22	-0.119114	0.390684	0.763454	-0.884855	0.646627	0.887706	0.412774	1.90909			20	0.0295308	0.0321292	0.369551	-0.0334423	0.092504	1.02997	0.967111	1.09692
		Weighted mode	22	-0.110332	0.427683	0.798937	-0.94859	0.727927	0.895537	0.387287	2.07078			20	-0.0189744	0.0225806	0.411191	-0.0632323	0.0252835	0.981204	0.938725	1.02561
Phosphatidylcholine (18:0_20:4)	GCST90277304	MR Egger	27	-0.0955431	0.0975985	0.336988	-0.286836	0.0957498	0.908879	0.750635	1.10048	0.50272	0.572815	20	-0.0474366	0.0372715	0.219308	-0.120489	0.0256155	0.953671	0.886487	1.02595
		Weighted median	27	-0.104082	0.0793509	0.189633	-0.259609	0.0514459	0.901152	0.771353	1.05279			20	-0.016706	0.0172288	0.33222	-0.0504744	0.0170625	0.983433	0.950778	1.01721
		Inverse variance weighted	27	-0.135773	0.0675937	0.0445731	-0.268257	-0.00328917	0.873041	0.764712	0.996716	0.540804		20	-0.0143091	0.0144729	0.322819	-0.0426761	0.0140578	0.985793	0.958222	1.01416
		Simple mode	27	-0.159857	0.263489	0.549317	-0.676296	0.356582	0.852266	0.508497	1.42844			20	-0.0323305	0.0401588	0.430741	-0.111042	0.0463807	0.968186	0.894901	1.04747
		Weighted mode	27	-0.104167	0.0855888	0.234512	-0.271921	0.0635871	0.901075	0.761914	1.06565			20	-0.0182446	0.0212031	0.400259	-0.0598027	0.0233135	0.981921	0.94195	1.02359
Phosphatidylethanolamine (O-18:2_18:2)	GCST90277356	MR Egger	16	1.03181	0.312398	0.00523236	0.419509	1.64411	2.80614	1.52121	5.17639	0.69808	0.0268882	20	-0.00704054	0.0302565	0.818623	-0.0663432	0.0522621	0.992984	0.93581	1.05365
		Weighted median	16	0.281823	0.226219	0.212839	-0.161566	0.725212	1.32554	0.85081	2.06517			20	0.00399016	0.0170538	0.815004	-0.0294352	0.0374155	1.004	0.970994	1.03812
		Inverse variance weighted	16	0.351423	0.157082	0.0252735	0.0435425	0.659303	1.42109	1.0445	1.93344	0.321491		20	-0.00157975	0.0117562	0.893106	-0.024622	0.0214625	0.998422	0.975679	1.02169
		Simple mode	16	0.0418936	0.366315	0.910465	-0.676085	0.759872	1.04278	0.508604	2.138			20	-0.0156443	0.0272172	0.572174	-0.0689901	0.0377015	0.984477	0.933336	1.03842
		Weighted mode	16	0.183827	0.313701	0.566594	-0.431027	0.798681	1.20181	0.649841	2.22261			20	-0.000756264	0.0219942	0.972929	-0.0438648	0.0423523	0.999244	0.957083	1.04326
triacylglycerol 50:2	GCST90277388	MR Egger	19	-0.44251	0.343191	0.214527	-1.11516	0.230144	0.642422	0.327862	1.25878	0.753245	0.641027	20	-0.0664061	0.0373796	0.0925502	-0.13967	0.00685798	0.935751	0.869645	1.00688
		Weighted median	19	-0.102444	0.211166	0.62758	-0.516329	0.311441	0.902629	0.596707	1.36539			20	-0.0128249	0.0175406	0.464686	-0.0472045	0.0215548	0.987257	0.953892	1.02179
		Inverse variance weighted	19	-0.29574	0.148977	0.0471283	-0.587735	-0.0037461	0.74398	0.555584	0.996261	0.793478		20	-0.0109474	0.0151279	0.469278	-0.040598	0.0187033	0.989112	0.960215	1.01888
		Simple mode	19	-0.0717955	0.361715	0.844889	-0.780757	0.637166	0.930721	0.458059	1.89111			20	0.0201491	0.0422266	0.638687	-0.0626151	0.102913	1.02035	0.939305	1.1084
		Weighted mode	19	-0.0658528	0.365427	0.859003	-0.78209	0.650384	0.936269	0.457449	1.91628			20	0.0251558	0.0262298	0.349578	-0.0262547	0.0765663	1.02547	0.974087	1.07957
triacylglycerol 50:3	GCST90277389	MR Egger	30	-0.172538	0.274319	0.534467	-0.710203	0.365126	0.841526	0.491544	1.4407	0.736299	0.65762	20	-0.0787708	0.0382902	0.0544532	-0.15382	-0.00372203	0.924252	0.857427	0.996285
		Weighted median	30	-0.130442	0.164396	0.427506	-0.452658	0.191773	0.877707	0.635936	1.2114			20	-0.0199991	0.0165826	0.227808	-0.0525011	0.0125029	0.9802	0.948853	1.01258
		Inverse variance weighted	30	-0.283699	0.116948	0.0152725	-0.512917	-0.0544805	0.752993	0.598746	0.946977	0.770309		20	-0.0188097	0.0156069	0.228121	-0.0493992	0.0117799	0.981366	0.951801	1.01185
		Simple mode	30	-0.113937	0.331212	0.733328	-0.763112	0.535238	0.892314	0.466213	1.70786			20	0.0222336	0.0382865	0.568257	-0.0528079	0.0972751	1.02248	0.948562	1.10216
		Weighted mode	30	-0.0856131	0.314449	0.787348	-0.701932	0.530706	0.917949	0.495627	1.70013			20	0.0160567	0.0229802	0.493191	-0.0289844	0.0610978	1.01619	0.971432	1.063
Triacylglycerol (53:4)	GCST90277403	MR Egger	34	0.0204304	0.287303	0.943752	-0.542684	0.583544	1.02064	0.581186	1.79238	0.0411165	0.297747	20	-0.0495118	0.0403211	0.235286	-0.128541	0.0295175	0.951694	0.879377	1.02996
		Weighted median	34	-0.128995	0.162446	0.42715	-0.447389	0.189399	0.878978	0.639295	1.20852			20	-0.0258422	0.0180439	0.152091	-0.0612083	0.00952383	0.974489	0.940627	1.00957
		Inverse variance weighted	34	-0.252546	0.126869	0.0465249	-0.501211	-0.00388221	0.77682	0.605797	0.996125	0.0376012		20	-0.0275589	0.0154081	0.0736794	-0.0577588	0.00264096	0.972817	0.943878	1.00264
		Simple mode	34	-0.276261	0.360567	0.449014	-0.982973	0.430451	0.758615	0.374197	1.53795			20	-0.000975508	0.038585	0.980094	-0.0766021	0.0746511	0.999025	0.926258	1.07751
		Weighted mode	34	-0.0545744	0.226069	0.810735	-0.497671	0.388522	0.946888	0.607945	1.4748			20	-0.0148386	0.0233926	0.53343	-0.0606881	0.0310109	0.985271	0.941117	1.0315
lipidosome	id	method	b	lci95	uci95	or	or_lci95	or_uci95	pval
phosphatidylcholine	GCST90277279	Bayesian weighted MR	-0.262597	-0.606212	0.0810186	0.769052	0.545413	1.08439	0.134168
Phosphatidylcholine (18:0_20:4)	GCST90277304	Bayesian weighted MR	-0.13611	-0.26972	-0.00250084	0.872746	0.763594	0.997502	0.0458593
Phosphatidylethanolamine (O-18:2_18:2)	GCST90277356	Bayesian weighted MR	0.212006	-0.0857551	0.509766	1.23615	0.917819	1.6649	0.162859
triacylglycerol 50:2	GCST90277388	Bayesian weighted MR	-0.307607	-0.62416	0.00894715	0.735204	0.535711	1.00899	0.0568318
triacylglycerol 50:3	GCST90277389	Bayesian weighted MR	-0.300043	-0.54078	-0.0593068	0.740786	0.582294	0.942418	0.0145715
Triacylglycerol (53:4)	GCST90277403	Bayesian weighted MR	-0.258148	-0.51824	0.00194405	0.772481	0.595568	1.00195	0.0517329

## Sheet: sTable 3
Supplementary Table 3: Bidirectional causal relationship between liposome and proliferative diabetic retinopathy
lipidosome	id	method	MR											rMR
			nsnp	b	se	pval	lo_ci	up_ci	or	or_lci95	or_uci95	Q_pval	P intercept	nsnp	b	se	pval	lo_ci	up_ci	or	or_lci95	or_uci95
Sterol ester (27:1/14:0)	GCST90277238	MR Egger	20	-0.167983	0.106723	0.132898	-0.37716	0.0411944	0.845368	0.685807	1.04205	0.107399	0.450466	38	-0.00551488	0.0441283	0.90124	-0.0920063	0.0809766	0.9945	0.912099	1.08435
		Weighted median	20	-0.0775466	0.0585421	0.185294	-0.192289	0.0371959	0.925384	0.825068	1.0379			38	0.0223889	0.0346366	0.518023	-0.0454988	0.0902766	1.02264	0.955521	1.09448
		Inverse variance weighted	20	-0.0941997	0.0468398	0.0443143	-0.186006	-0.00239377	0.910101	0.830269	0.997609	0.116215		38	0.0225311	0.0278789	0.418988	-0.0321115	0.0771736	1.02279	0.968399	1.08023
		Simple mode	20	-0.0651388	0.108424	0.555086	-0.277649	0.147372	0.936937	0.757562	1.15878			38	-0.0297748	0.0765287	0.699456	-0.179771	0.120221	0.970664	0.835461	1.12775
		Weighted mode	20	-0.0697187	0.107975	0.526202	-0.281351	0.141913	0.932656	0.754764	1.15248			38	0.0240675	0.0327622	0.467207	-0.0401465	0.0882815	1.02436	0.960649	1.0923
Phosphatidylcholine (16:0_20:2)	GCST90277285	MR Egger	27	-0.0127685	0.0726676	0.861937	-0.155197	0.12966	0.987313	0.856246	1.13844	0.041658	0.19196	38	0.0424557	0.0422698	0.32189	-0.040393	0.125304	1.04337	0.960412	1.13349
		Weighted median	27	-0.0393084	0.0461358	0.394206	-0.129735	0.0511178	0.961454	0.878328	1.05245			38	0.0521654	0.0338343	0.123125	-0.0141498	0.118481	1.05355	0.98595	1.12579
		Inverse variance weighted	27	-0.0972401	0.0367874	0.00821022	-0.169343	-0.0251368	0.907338	0.844219	0.975176	0.0294161		38	0.0169381	0.026693	0.525719	-0.0353801	0.0692564	1.01708	0.965238	1.07171
		Simple mode	27	-0.0659762	0.0872148	0.456162	-0.236917	0.104965	0.936153	0.789057	1.11067			38	0.0652387	0.0749478	0.389665	-0.0816591	0.212136	1.06741	0.921586	1.23632
		Weighted mode	27	-0.0350306	0.0539535	0.521855	-0.140779	0.0707182	0.965576	0.868681	1.07328			38	0.048921	0.031882	0.133429	-0.0135677	0.11141	1.05014	0.986524	1.11785
Phosphatidylcholine (O-18:0_14:0)	GCST90277334	MR Egger	17	0.13143	0.0856154	0.145575	-0.036376	0.299237	1.14046	0.964278	1.34883	0.716386	0.580361	38	-0.0386622	0.0435829	0.380917	-0.124085	0.0467604	0.962076	0.883305	1.04787
		Weighted median	17	0.121454	0.055382	0.028306	0.012905	0.230002	1.12914	1.01299	1.2586	0.756296		38	-0.0020831	0.0355812	0.953314	-0.0718223	0.0676561	0.997919	0.930696	1.07
		Inverse variance weighted	17	0.0893521	0.0422547	0.0344633	0.00653296	0.172171	1.09347	1.00655	1.18788			38	0.00070092	0.0278048	0.979889	-0.0537965	0.0551983	1.0007	0.947625	1.05675
		Simple mode	17	0.126795	0.0881642	0.169658	-0.0460066	0.299597	1.13518	0.955036	1.34931			38	0.0537126	0.0683625	0.437045	-0.080278	0.187703	1.05518	0.92286	1.20648
		Weighted mode	17	0.125267	0.0866531	0.167587	-0.0445727	0.295107	1.13345	0.956406	1.34327			38	0.00697019	0.0326606	0.832176	-0.0570445	0.0709849	1.00699	0.944552	1.07357
Phosphatidylcholine (O-18:2_18:1)	GCST90277342	MR Egger	17	-0.118912	0.12419	0.353496	-0.362324	0.124501	0.887886	0.696056	1.13258	0.696592	0.885009	38	-0.00866613	0.0392897	0.826673	-0.085674	0.0683417	0.991371	0.917893	1.07073
		Weighted median	17	-0.0878888	0.057943	0.129314	-0.201457	0.0256796	0.915863	0.817539	1.02601			38	-0.0103282	0.0338302	0.760141	-0.0766354	0.055979	0.989725	0.926227	1.05758
		Inverse variance weighted	17	-0.101721	0.0420362	0.0155271	-0.184112	-0.0193302	0.903281	0.831843	0.980855	0.758414		38	0.0245132	0.0249556	0.325966	-0.0243998	0.0734263	1.02482	0.975895	1.07619
		Simple mode	17	-0.140518	0.101116	0.183663	-0.338705	0.0576689	0.868908	0.712693	1.05936			38	0.0918069	0.0749935	0.228615	-0.0551803	0.238794	1.09615	0.946314	1.26972
		Weighted mode	17	-0.085678	0.0885699	0.347765	-0.259275	0.087919	0.91789	0.771611	1.0919			38	-0.0123365	0.0319763	0.701853	-0.0750102	0.0503371	0.987739	0.927734	1.05163
Phosphatidylethanolamine (O-16:1_22:5)	GCST90277352	MR Egger	17	0.0239222	0.0807018	0.770968	-0.134253	0.182098	1.02421	0.874369	1.19973	0.36059	0.322941	38	-0.0102215	0.0496375	0.838012	-0.107511	0.0870681	0.989831	0.898067	1.09097
		Weighted median	17	0.143829	0.058624	0.0141506	0.028926	0.258732	1.15469	1.02935	1.29529			38	0.0448932	0.0367609	0.222002	-0.0271581	0.116944	1.04592	0.973207	1.12406
		Inverse variance weighted	17	0.0941111	0.0424496	0.0266227	0.0109098	0.177312	1.09868	1.01097	1.194	0.356128		38	0.0149765	0.0313066	0.632379	-0.0463844	0.0763373	1.01509	0.954675	1.07933
		Simple mode	17	0.173476	0.112585	0.142896	-0.0471896	0.394142	1.18943	0.953907	1.48311			38	0.0570258	0.0674082	0.403004	-0.0750942	0.189146	1.05868	0.927656	1.20822
		Weighted mode	17	0.164803	0.103909	0.132295	-0.0388585	0.368464	1.17916	0.961887	1.44551			38	0.0406735	0.0358228	0.263506	-0.0295392	0.110886	1.04151	0.970893	1.11727
Sphingomyelin (d36:1)	GCST90277372	MR Egger	38	0.0397635	0.0381018	0.303622	-0.034916	0.114443	1.04056	0.965687	1.12125	0.380788	0.337268	38	0.0397635	0.0381018	0.303622	-0.034916	0.114443	1.04056	0.965687	1.12125
		Weighted median	38	0.0747711	0.0330768	0.0237885	0.0099405	0.139602	1.07764	1.00999	1.14982			38	0.0747711	0.0330768	0.0237885	0.0099405	0.139602	1.07764	1.00999	1.14982
		Inverse variance weighted	38	0.0342074	0.0240555	0.155021	-0.0129414	0.0813562	1.0348	0.987142	1.08476	0.382418		38	0.0342074	0.0240555	0.155021	-0.0129414	0.0813562	1.0348	0.987142	1.08476
		Simple mode	38	0.0760903	0.0645982	0.246357	-0.0505223	0.202703	1.07906	0.950733	1.22471			38	0.0760903	0.0645982	0.246357	-0.0505223	0.202703	1.07906	0.950733	1.22471
		Weighted mode	38	0.0688185	0.0321555	0.0389997	0.00579368	0.131843	1.07124	1.00581	1.14093			38	0.0688185	0.0321555	0.0389997	0.00579368	0.131843	1.07124	1.00581	1.14093
Triacylglycerol 46:2	GCST90277380	MR Egger	23	0.225828	0.116794	0.0667602	-0.00308778	0.454745	1.25336	0.996917	1.57577	0.00152178	0.263158	38	0.0579762	0.044548	0.201378	-0.0293379	0.14529	1.05969	0.971088	1.15638
		Weighted median	23	0.0497151	0.050735	0.327137	-0.0497255	0.149156	1.05097	0.951491	1.16085			38	0.0792621	0.0399233	0.0471043	0.00101252	0.157512	1.08249	1.00101	1.17059
		Inverse variance weighted	23	0.104029	0.0495435	0.0357511	0.00692353	0.201134	1.10963	1.00695	1.22279	0.000994274		38	0.0391115	0.027956	0.161802	-0.0156823	0.0939054	1.03989	0.98444	1.09846
		Simple mode	23	0.00919929	0.082365	0.912083	-0.152236	0.170635	1.00924	0.858785	1.18606			38	0.0526705	0.0757277	0.491072	-0.0957557	0.201097	1.05408	0.908686	1.22274
		Weighted mode	23	0.00624295	0.0867408	0.943274	-0.163769	0.176255	1.00626	0.848938	1.19274			38	0.0642111	0.0365526	0.0872472	-0.00743205	0.135854	1.06632	0.992596	1.14552
Triacylglycerol 50:3	GCST90277389	MR Egger	30	-0.0328504	0.0733654	0.657769	-0.176647	0.110946	0.967683	0.838076	1.11733	0.706624	0.627884	38	-0.000887203	0.039248	0.98209	-0.0778132	0.0760388	0.999113	0.925137	1.079
		Weighted median	30	-0.0647723	0.0450853	0.150814	-0.153139	0.0235948	0.937281	0.85801	1.02388			38	0.0124677	0.0336823	0.711266	-0.0535495	0.078485	1.01255	0.947859	1.08165
		Inverse variance weighted	30	-0.0653318	0.0314649	0.0378626	-0.127003	-0.00366059	0.936757	0.880731	0.996346	0.740688		38	0.0102048	0.024611	0.678403	-0.0380328	0.0584424	1.01026	0.962681	1.06018
		Simple mode	30	-0.069087	0.0920769	0.459108	-0.249558	0.111384	0.933245	0.779145	1.11782			38	0.109794	0.0639707	0.0944676	-0.0155889	0.235176	1.11605	0.984532	1.26513
		Weighted mode	30	-0.0753721	0.0743998	0.319406	-0.221196	0.0704515	0.927398	0.80156	1.07299			38	0.01234	0.0295059	0.678202	-0.0454915	0.0701716	1.01242	0.955528	1.07269
lipidosome	id	method	b	lci95	uci95	or	or_lci95	or_uci95	pval
Sterol ester (27:1/14:0)	GCST90277238	Bayesian weighted MR	-0.107667	-0.204962	-0.0103725	0.897926	0.814678	0.989681	0.0300862
Phosphatidylcholine (16:0_20:2)	GCST90277285	Bayesian weighted MR	-0.0913895	-0.165417	-0.0173622	0.912662	0.84754	0.982788	0.0155335
Phosphatidylcholine (O-18:0_14:0)	GCST90277334	Bayesian weighted MR	0.0940632	0.00351565	0.184611	1.09863	1.00352	1.20275	0.0417403
Phosphatidylcholine (O-18:2_18:1)	GCST90277342	Bayesian weighted MR	-0.0995502	-0.185732	-0.0133679	0.905245	0.830496	0.986721	0.023573
Phosphatidylethanolamine (O-16:1_22:5)	GCST90277352	Bayesian weighted MR	0.100417	0.0154025	0.185432	1.10563	1.01552	1.20374	0.0206074
Sphingomyelin (d36:1)	GCST90277372	Bayesian weighted MR	0.0960928	0.0389523	0.153233	1.10086	1.03972	1.1656	0.000980304
Triacylglycerol 46:2	GCST90277380	Bayesian weighted MR	0.0915634	0.00904971	0.174077	1.09589	1.00909	1.19015	0.0296329
Triacylglycerol 50:3	GCST90277389	Bayesian weighted MR	-0.0715138	-0.135932	-0.00709607	0.930983	0.872902	0.992929	0.0295622

## Sheet: sTable 4
Supplementary Table 4: Mediation MR: causal effects of lipidosome on mediators (inflammatory factors)
lipidosome	inflammatory factor		method	nsnp	b	se	pval	lo_ci	up_ci	or	or_lci95	or_uci95	Q_pval	P_intercept
	full name	abbreviation
Phosphatidylcholine(16:0_20:2)	Interleukin-12 subunit beta levels	IL-12B	MR Egger	27	-0.0619535	0.0524817	0.248921	-0.164818	0.0409107	0.939927	0.848048	1.04176	0.00347571	0.965395
			Weighted median	27	-0.0519939	0.0327789	0.112694	-0.116241	0.0122528	0.949335	0.890261	1.01233
			Inverse variance weighted	27	-0.0638542	0.028974	0.0275352	-0.120643	-0.00706518	0.938142	0.88635	0.99296	0.00504156
			Simple mode	27	-0.056507	0.0482575	0.252241	-0.151092	0.0380778	0.94506	0.859769	1.03881
			Weighted mode	27	-0.0511021	0.0357388	0.16466	-0.12115	0.0189459	0.950182	0.885901	1.01913
	Interleukin-18 levels	IL-18	MR Egger	27	0.110745	0.0394949	0.00961841	0.0333348	0.188155	1.11711	1.0339	1.20702	0.337303	0.126193
			Weighted median	27	0.0653461	0.0320276	0.04132	0.00257197	0.12812	1.06753	1.00258	1.13669
			Inverse variance weighted	27	0.0590957	0.0228622	0.00974167	0.0142858	0.103906	1.06088	1.01439	1.1095	0.262734
			Simple mode	27	0.118038	0.0567854	0.0476553	0.00673873	0.229337	1.12529	1.00676	1.25777
			Weighted mode	27	0.0840628	0.0337211	0.0193666	0.0179695	0.150156	1.0877	1.01813	1.16202
	TNF-beta levels	TNFB	MR Egger	27	-0.0185266	0.0492654	0.710047	-0.115087	0.0780336	0.981644	0.891289	1.08116	0.0968959	0.126749
			Weighted median	27	-0.0992457	0.0395023	0.0119913	-0.17667	-0.0218211	0.90552	0.838056	0.978415
			Inverse variance weighted	27	-0.0827865	0.0285785	0.00376984	-0.1388	-0.0267725	0.920548	0.870402	0.973583	0.0607471
			Simple mode	27	-0.129583	0.0674073	0.0655783	-0.261701	0.00253548	0.878462	0.769741	1.00254
			Weighted mode	27	-0.109899	0.043944	0.0190196	-0.196029	-0.0237684	0.895925	0.821989	0.976512
	TNF-related activation-induced cytokine levels	TRANCE	MR Egger	27	-0.0567901	0.0444893	0.213514	-0.143989	0.030409	0.944792	0.865897	1.03088	0.0946097	0.658554
			Weighted median	27	-0.0811659	0.0309771	0.00878797	-0.141881	-0.0204509	0.922041	0.867725	0.979757
			Inverse variance weighted	27	-0.0732361	0.0246536	0.0029722	-0.121557	-0.0249149	0.929381	0.88554	0.975393	0.113095
			Simple mode	27	-0.0228253	0.060328	0.70824	-0.141068	0.0954177	0.977433	0.86843	1.10012
			Weighted mode	27	-0.0965577	0.03321	0.00735869	-0.161649	-0.031466	0.907958	0.850739	0.969024
Phosphatidylcholine (18:0_20:4)	Adenosine Deaminase levels	ADA	MR Egger	27	-0.0464901	0.0259262	0.0850537	-0.0973055	0.00432526	0.954574	0.907279	1.00433	0.0482843	0.854806
			Weighted median	27	-0.044554	0.0182113	0.0144251	-0.0802482	-0.00885982	0.956424	0.922887	0.991179
			Inverse variance weighted	27	-0.0430941	0.0179547	0.0163882	-0.0782854	-0.00790284	0.957821	0.9247	0.992128	0.0623874
			Simple mode	27	-0.0682297	0.0540119	0.217716	-0.174093	0.0376336	0.934046	0.840219	1.03835
			Weighted mode	27	-0.0438832	0.0171891	0.0168958	-0.0775738	-0.0101925	0.957066	0.925359	0.989859
	beta-nerve growth factor levels	Beta-NGF	MR Egger	27	-0.081511	0.0204082	0.000503106	-0.121511	-0.0415108	0.921723	0.885581	0.959339	0.939902	0.0146592
			Weighted median	27	-0.0569435	0.0163861	0.000510652	-0.0890603	-0.0248267	0.944647	0.91479	0.975479
			Inverse variance weighted	27	-0.0436793	0.0144347	0.00247811	-0.0719712	-0.0153874	0.957261	0.930558	0.98473	0.692017
			Simple mode	27	-0.0425222	0.055595	0.451244	-0.151489	0.066444	0.958369	0.859428	1.0687
			Weighted mode	27	-0.0588709	0.0172321	0.00209648	-0.0926458	-0.025096	0.942828	0.911516	0.975216
	C-C motif chemokine 23 levels	CCL23	MR Egger	27	-0.0639177	0.0213927	0.00621735	-0.105847	-0.0219879	0.938082	0.899562	0.978252	0.843971	0.144395
			Weighted median	27	-0.0496435	0.0174035	0.00433766	-0.0837544	-0.0155327	0.951569	0.919657	0.984587
			Inverse variance weighted	27	-0.0410189	0.0150566	0.00644359	-0.0705299	-0.0115079	0.959811	0.9319	0.988558	0.780382
			Simple mode	27	-0.0274896	0.0566585	0.631611	-0.13854	0.0835611	0.972885	0.870628	1.08715
			Weighted mode	27	-0.0495209	0.0179635	0.0105316	-0.0847293	-0.0143124	0.951685	0.918761	0.98579
	Natural killer cell receptor 2B4 levels	CD244	MR Egger	27	-0.0254365	0.0230702	0.280715	-0.0706541	0.0197811	0.974884	0.931784	1.01998	0.243886	0.667124
			Weighted median	27	-0.0265753	0.0175858	0.130742	-0.0610434	0.00789277	0.973775	0.940782	1.00792
			Inverse variance weighted	27	-0.0325585	0.0160071	0.041951	-0.0639324	-0.00118463	0.967966	0.938068	0.998816	0.279579
			Simple mode	27	-0.0459716	0.0649286	0.485224	-0.173232	0.0812885	0.955069	0.840943	1.08468
			Weighted mode	27	-0.0257192	0.0175647	0.15511	-0.060146	0.00870752	0.974609	0.941627	1.00875
	CD40L receptor levels	CD40	MR Egger	27	-0.0446434	0.0229686	0.0632738	-0.0896619	0.000375137	0.956338	0.91424	1.00038	0.199604	0.560156
			Weighted median	27	-0.0371494	0.0173079	0.0318422	-0.0710728	-0.00322594	0.963532	0.931394	0.996779
			Inverse variance weighted	27	-0.0350382	0.016012	0.0286515	-0.0664218	-0.00365471	0.965568	0.935736	0.996352	0.224025
			Simple mode	27	-0.0312281	0.0631857	0.625296	-0.155072	0.0926159	0.969255	0.856354	1.09704
			Weighted mode	27	-0.0379196	0.0173758	0.0383122	-0.0719762	-0.00386296	0.96279	0.930553	0.996144
	C-X-C motif chemokine 1 levels	CXCL1	MR Egger	27	-0.0501109	0.0215689	0.0285905	-0.092386	-0.0078358	0.951124	0.911753	0.992195	0.498766	0.427093
			Weighted median	27	-0.0439166	0.0179917	0.0146495	-0.0791804	-0.00865278	0.957034	0.923873	0.991385
			Inverse variance weighted	27	-0.0377401	0.0151795	0.0129097	-0.0674919	-0.00798824	0.962963	0.934735	0.992044	0.518415
			Simple mode	27	-0.0640468	0.0566646	0.268678	-0.175109	0.0470158	0.937961	0.839365	1.04814
			Weighted mode	27	-0.0429729	0.0170855	0.0184138	-0.0764605	-0.00948526	0.957937	0.92639	0.99056
	C-X-C motif chemokine 10 levels	CXCL10	MR Egger	27	-0.0305725	0.0215541	0.168417	-0.0728185	0.0116734	0.96989	0.92977	1.01174	0.499686	0.66877
			Weighted median	27	-0.0331865	0.0178638	0.0632045	-0.0681996	0.00182657	0.967358	0.934074	1.00183
			Inverse variance weighted	27	-0.0372066	0.0151582	0.0141063	-0.0669168	-0.00749645	0.963477	0.935273	0.992532	0.545715
			Simple mode	27	-0.0417518	0.0492137	0.403971	-0.138211	0.0547071	0.959108	0.870915	1.05623
			Weighted mode	27	-0.0332603	0.0190652	0.092874	-0.0706281	0.00410745	0.967287	0.931808	1.00412
	C-X-C motif chemokine 11 levels	CXCL11	MR Egger	27	-0.0629976	0.024068	0.0148215	-0.110171	-0.0158243	0.938946	0.895681	0.9843	0.184458	0.778186
			Weighted median	27	-0.0607846	0.0177423	0.000612632	-0.0955596	-0.0260096	0.941026	0.908864	0.974326
			Inverse variance weighted	27	-0.0581288	0.016636	0.000475548	-0.0907353	-0.0255223	0.943528	0.913259	0.974801	0.219453
			Simple mode	27	-0.049234	0.0570664	0.396164	-0.161084	0.0626162	0.951958	0.85122	1.06462
			Weighted mode	27	-0.061723	0.0178382	0.00187664	-0.0966859	-0.0267601	0.940143	0.907841	0.973595
	C-X-C motif chemokine 5 levels	CXCL5	MR Egger	27	-0.04287	0.0217331	0.0597014	-0.0854669	-0.000273144	0.958036	0.918084	0.999727	0.562768	0.843338
			Weighted median	27	-0.0409816	0.0178407	0.0216144	-0.0759494	-0.00601371	0.959847	0.926863	0.994004
			Inverse variance weighted	27	-0.0397844	0.0152825	0.00923414	-0.0697381	-0.00983066	0.960997	0.932638	0.990218	0.616306
			Simple mode	27	0.0238276	0.0543817	0.664893	-0.0827606	0.130416	1.02411	0.920571	1.1393
			Weighted mode	27	-0.0415728	0.0172207	0.0231122	-0.0753254	-0.00782029	0.959279	0.927442	0.99221
	C-X-C motif chemokine 6 levels	CXCL6	MR Egger	27	-0.06118	0.0215789	0.00893897	-0.103475	-0.0188853	0.940654	0.901699	0.981292	0.674492	0.10788
			Weighted median	27	-0.0484733	0.017965	0.00697126	-0.0836847	-0.013262	0.952683	0.919721	0.986826
			Inverse variance weighted	27	-0.035633	0.0151971	0.0190411	-0.0654193	-0.00584669	0.964994	0.936675	0.99417	0.570054
			Simple mode	27	-0.0220508	0.0512091	0.670305	-0.122421	0.078319	0.978191	0.884776	1.08147
			Weighted mode	27	-0.0503873	0.0177329	0.00861751	-0.0851439	-0.0156308	0.950861	0.91838	0.984491
	C-X-C motif chemokine 9 levels	CXCL9	MR Egger	27	-0.0713319	0.0208496	0.00214985	-0.112197	-0.0304666	0.931153	0.893868	0.969993	0.617412	0.140292
			Weighted median	27	-0.0591537	0.0173809	0.000665604	-0.0932203	-0.0250871	0.942562	0.910993	0.975225
			Inverse variance weighted	27	-0.0487579	0.014664	0.000884187	-0.0774994	-0.0200164	0.952412	0.925428	0.980183	0.539636
			Simple mode	27	-0.0519828	0.0518682	0.325479	-0.153644	0.0496789	0.949345	0.857577	1.05093
			Weighted mode	27	-0.0584446	0.0178128	0.00294492	-0.0933577	-0.0235314	0.943231	0.910868	0.976743
	Delta and Notch-like epidermal growth factor-related receptor levels	DNER	MR Egger	27	-0.0261303	0.0208786	0.222325	-0.0670524	0.0147918	0.974208	0.935146	1.0149	0.639813	0.471169
			Weighted median	27	-0.0385923	0.017503	0.0274617	-0.0728982	-0.00428634	0.962143	0.929695	0.995723
			Inverse variance weighted	27	-0.0369697	0.0147122	0.0119759	-0.0658056	-0.00813372	0.963705	0.936313	0.991899	0.663016
			Simple mode	27	-0.085841	0.0565046	0.140784	-0.19659	0.0249081	0.91774	0.821527	1.02522
			Weighted mode	27	-0.0424967	0.0169334	0.0186463	-0.0756862	-0.00930714	0.958394	0.927107	0.990736
	Fms-related tyrosine kinase 3 ligand levels	FIt3L	MR Egger	27	-0.0364511	0.0221417	0.112226	-0.0798489	0.00694676	0.964205	0.923256	1.00697	0.367167	0.96576
			Weighted median	27	-0.0381586	0.0176655	0.0307678	-0.0727831	-0.00353421	0.96256	0.929802	0.996472
			Inverse variance weighted	27	-0.0357693	0.0152874	0.0192942	-0.0657325	-0.00580609	0.964863	0.936381	0.994211	0.421044
			Simple mode	27	-0.0850338	0.0612068	0.176531	-0.204999	0.0349316	0.918481	0.814648	1.03555
			Weighted mode	27	-0.0382426	0.0176599	0.0397068	-0.0728561	-0.00362908	0.962479	0.929735	0.996377
	Interleukin-17A levels	IL-17A	MR Egger	27	-0.0704413	0.0240588	0.00717557	-0.117596	-0.0232861	0.931982	0.889055	0.976983	0.482642	0.0759115
			Weighted median	27	-0.0477798	0.0197795	0.0157083	-0.0865477	-0.00901202	0.953344	0.917092	0.991028
			Inverse variance weighted	27	-0.0388301	0.0176147	0.0274952	-0.0733549	-0.0043053	0.961914	0.929271	0.995704	0.355038
			Simple mode	27	0.0629223	0.0680654	0.363759	-0.0704859	0.19633	1.06494	0.931941	1.21693
			Weighted mode	27	-0.0497236	0.0193371	0.0161982	-0.0876244	-0.0118228	0.951492	0.916105	0.988247
	Interleukin-17C levels	IL-17C	MR Egger	27	-0.0511423	0.0255239	0.0560528	-0.101169	-0.00111543	0.950143	0.90378	0.998885	0.284785	0.440229
			Weighted median	27	-0.0430644	0.0199708	0.0310548	-0.0822071	-0.00392165	0.95785	0.921081	0.996086
			Inverse variance weighted	27	-0.0369506	0.0178679	0.0386409	-0.0719717	-0.00192957	0.963724	0.930557	0.998072	0.301416
			Simple mode	27	-0.0684996	0.075397	0.371949	-0.216278	0.0792786	0.933794	0.805512	1.08251
			Weighted mode	27	-0.0435602	0.0200857	0.039437	-0.0829282	-0.0041921	0.957375	0.920417	0.995817
	Interleukin-18 levels	IL-18	MR Egger	27	-0.0272509	0.0252991	0.291699	-0.0768371	0.0223354	0.973117	0.926041	1.02259	0.0899391	0.452484
			Weighted median	27	-0.0325375	0.0178166	0.0678127	-0.0674579	0.00238297	0.967986	0.934767	1.00239
			Inverse variance weighted	27	-0.0409517	0.0176827	0.0205622	-0.0756097	-0.00629374	0.959875	0.927178	0.993726	0.0969766
			Simple mode	27	-0.10467	0.064824	0.118453	-0.231725	0.0223853	0.900622	0.793164	1.02264
			Weighted mode	27	-0.0353478	0.0171734	0.0497159	-0.0690077	-0.00168783	0.96527	0.933319	0.998314
	interleukin-18 receptor 1 levels	IL-18R1	MR Egger	27	-0.0648871	0.0214034	0.00559561	-0.106838	-0.0229365	0.937173	0.898672	0.977325	0.67844	0.22129
			Weighted median	27	-0.0612661	0.0178685	0.000606437	-0.0962884	-0.0262438	0.940573	0.908202	0.974098
			Inverse variance weighted	27	-0.04583	0.0150768	0.00236765	-0.0753806	-0.0162794	0.955204	0.92739	0.983852	0.642758
			Simple mode	27	-0.058621	0.0500406	0.252034	-0.1567	0.0394585	0.943064	0.85496	1.04025
			Weighted mode	27	-0.0602839	0.0165956	0.00120958	-0.0928114	-0.0277565	0.941497	0.911365	0.972625
	Interleukin-6 levels	IL-6	MR Egger	27	-0.02033	0.0215601	0.354732	-0.0625878	0.0219277	0.979875	0.939331	1.02217	0.477462	0.51403
			Weighted median	27	-0.0204282	0.0174703	0.242279	-0.0546699	0.0138136	0.979779	0.946798	1.01391
			Inverse variance weighted	27	-0.0304755	0.0151646	0.0444685	-0.0601981	-0.000752886	0.969984	0.941578	0.999247	0.509346
			Simple mode	27	0.0056427	0.0589814	0.924517	-0.109961	0.121246	1.00566	0.895869	1.1289
			Weighted mode	27	-0.0179332	0.0175902	0.31736	-0.0524101	0.0165436	0.982227	0.94894	1.01668
	Interleukin-7 levels	IL-7	MR Egger	27	-0.0556208	0.0235295	0.0261648	-0.101739	-0.00950306	0.945898	0.903266	0.990542	0.234283	0.703908
			Weighted median	27	-0.0532748	0.0180826	0.00321709	-0.0887166	-0.0178329	0.948119	0.915105	0.982325
			Inverse variance weighted	27	-0.0491955	0.016288	0.00252482	-0.08112	-0.017271	0.951995	0.922083	0.982877	0.271235
			Simple mode	27	-0.0538129	0.0535927	0.32458	-0.158855	0.0512288	0.947609	0.85312	1.05256
			Weighted mode	27	-0.0538129	0.0185789	0.00755612	-0.0902275	-0.0173982	0.947609	0.913723	0.982752
	Latency-associated peptide transforming growth factor beta 1 levels	LAP TGF-beta-1	MR Egger	27	-0.0408252	0.028625	0.166177	-0.0969301	0.0152797	0.959997	0.907619	1.0154	0.00749802	0.934516
			Weighted median	27	-0.0386418	0.0171548	0.0242885	-0.0722651	-0.00501838	0.962095	0.930284	0.994994
			Inverse variance weighted	27	-0.0425101	0.0197917	0.0317242	-0.0813019	-0.00371825	0.958381	0.921915	0.996289	0.0105633
			Simple mode	27	-0.139331	0.0680958	0.0509836	-0.272799	-0.00586356	0.86994	0.761246	0.994154
			Weighted mode	27	-0.0408078	0.0163716	0.019379	-0.0728961	-0.00871955	0.960014	0.929697	0.991318
	Monocyte chemoattractant protein-3 levels	CCL7	MR Egger	27	-0.0386996	0.0255951	0.143075	-0.088866	0.0114669	0.96204	0.914968	1.01153	0.32874	0.684968
			Weighted median	27	-0.0417131	0.0200628	0.0376054	-0.0810361	-0.00239007	0.959145	0.92216	0.997613
			Inverse variance weighted	27	-0.0461684	0.0177097	0.00913527	-0.0808795	-0.0114573	0.954881	0.922305	0.988608	0.371334
			Simple mode	27	0.0791578	0.0687335	0.25994	-0.0555598	0.213875	1.08238	0.945955	1.23847
			Weighted mode	27	-0.042569	0.0189525	0.0334165	-0.0797159	-0.00542212	0.958324	0.923379	0.994593
	Matrix metalloproteinase-1 levels	MMP-1	MR Egger	27	-0.0326395	0.0217387	0.145766	-0.0752473	0.00996838	0.967887	0.927514	1.01002	0.684736	0.971621
			Weighted median	27	-0.0297753	0.0178045	0.0944547	-0.0646721	0.0051214	0.970664	0.937375	1.00513
			Inverse variance weighted	27	-0.0320844	0.0152949	0.03593	-0.0620623	-0.0021064	0.968425	0.939824	0.997896	0.734596
			Simple mode	27	-0.013805	0.0484263	0.777846	-0.10872	0.0811104	0.98629	0.896981	1.08449
			Weighted mode	27	-0.0303974	0.0174679	0.0936512	-0.0646344	0.00383961	0.97006	0.93741	1.00385
	Neurotrophin-3 levels	NT-3	MR Egger	27	-0.0678011	0.0212358	0.00378239	-0.109423	-0.0261789	0.934446	0.896351	0.974161	0.798465	0.0199615
			Weighted median	27	-0.057193	0.0167384	0.000633454	-0.0900003	-0.0243857	0.944412	0.913931	0.975909
			Inverse variance weighted	27	-0.0303496	0.0149667	0.0425796	-0.0596844	-0.0010149	0.970106	0.942062	0.998986	0.510387
			Simple mode	27	0.0285429	0.0635512	0.657058	-0.0960175	0.153103	1.02895	0.908448	1.16545
			Weighted mode	27	-0.0559879	0.0174108	0.00346516	-0.090113	-0.0218627	0.945551	0.913828	0.978375
	Stem cell factor levels	SCF	MR Egger	27	-0.117979	0.0426698	0.0105403	-0.201612	-0.0343465	0.888714	0.817412	0.966237	7.74874e-11	0.200195
			Weighted median	27	-0.0930707	0.0182493	3.39719e-07	-0.128839	-0.0573021	0.911129	0.879115	0.944309
			Inverse variance weighted	27	-0.0780999	0.0304538	0.0103313	-0.137789	-0.0184105	0.924872	0.871282	0.981758	1.10665e-11
			Simple mode	27	-0.0093881	0.0558066	0.867708	-0.118769	0.0999928	0.990656	0.888013	1.10516
			Weighted mode	27	-0.102247	0.0171114	2.6233e-06	-0.135786	-0.0687091	0.902806	0.87303	0.933598
	SIR2-like protein 2 levels	SIRT2	MR Egger	27	-0.0363229	0.0239044	0.141182	-0.0831756	0.0105298	0.964329	0.92019	1.01059	0.198627	0.656907
			Weighted median	27	-0.036546	0.0180322	0.0426923	-0.0718891	-0.00120288	0.964114	0.930634	0.998798
			Inverse variance weighted	27	-0.0439573	0.0165632	0.00795622	-0.0764211	-0.0114935	0.956995	0.926426	0.988572	0.229635
			Simple mode	27	-0.0419722	0.0604723	0.493792	-0.160498	0.0765535	0.958896	0.85172	1.07956
			Weighted mode	27	-0.0364545	0.0177502	0.0501843	-0.0712448	-0.0016641	0.964202	0.931234	0.998337
	STAM binding protein levels	STAMPB	MR Egger	27	-0.0356245	0.0245479	0.159152	-0.0837384	0.0124895	0.965003	0.919672	1.01257	0.121785	0.602085
			Weighted median	27	-0.0391699	0.0179621	0.0292063	-0.0743757	-0.00396408	0.961587	0.928323	0.996044
			Inverse variance weighted	27	-0.0448174	0.0170667	0.00863895	-0.0782681	-0.0113668	0.956172	0.924716	0.988698	0.141313
			Simple mode	27	-0.065682	0.0686849	0.347739	-0.200304	0.0689404	0.936429	0.818482	1.07137
			Weighted mode	27	-0.0411535	0.0187784	0.0375669	-0.0779592	-0.00434784	0.959682	0.925002	0.995662
	Tumor necrosis factor ligand superfamily member 14 levels	TNFSF14	MR Egger	27	-0.0606553	0.0341473	0.0878597	-0.127584	0.0062734	0.941148	0.88022	1.00629	0.00283962	0.540067
			Weighted median	27	-0.0666021	0.0201272	0.000936119	-0.106052	-0.0271527	0.935567	0.899378	0.973213
			Inverse variance weighted	27	-0.0757246	0.0237486	0.00142967	-0.122272	-0.0291773	0.927071	0.884908	0.971244	0.00337863
			Simple mode	27	-0.0731399	0.0674705	0.288303	-0.205382	0.0591023	0.929471	0.814336	1.06088
			Weighted mode	27	-0.0698067	0.0197414	0.00154759	-0.1085	-0.0311135	0.932574	0.897179	0.969366
	TNF-related apoptosis-inducing ligand levels	TRAIL	MR Egger	27	-0.109148	0.0251954	0.000210414	-0.158531	-0.0597646	0.896598	0.853397	0.941986	0.0855647	0.0871241
			Weighted median	27	-0.0998961	0.0179841	2.78108e-08	-0.135145	-0.0646473	0.904931	0.873589	0.937398
			Inverse variance weighted	27	-0.0773367	0.0184938	2.89253e-05	-0.113585	-0.0410889	0.925578	0.892629	0.959744	0.0426288
			Simple mode	27	0.00497507	0.0625458	0.93721	-0.117615	0.127565	1.00499	0.889039	1.13606
			Weighted mode	27	-0.100597	0.0175903	5.09874e-06	-0.135074	-0.0661206	0.904297	0.873651	0.936018
	Vascular endothelial growth factor A levels	VEGF_A	MR Egger	27	-0.0621624	0.0269816	0.0298216	-0.115046	-0.00927847	0.93973	0.891325	0.990764	0.0307462	0.38304
			Weighted median	27	-0.0524031	0.0181779	0.00394164	-0.0880318	-0.0167745	0.948946	0.915732	0.983365
			Inverse variance weighted	27	-0.0451434	0.0189129	0.0169907	-0.0822127	-0.00807408	0.95586	0.921076	0.991958	0.0308156
			Simple mode	27	-0.0750123	0.0581989	0.208785	-0.189082	0.0390575	0.927732	0.827719	1.03983
			Weighted mode	27	-0.0546293	0.0173614	0.0041112	-0.0886576	-0.0206011	0.946836	0.915159	0.97961
Sterol ester (27:1/14:0)	CUB domain-containing protein 1 levels	CDCP1	MR Egger	21	-0.0117551	0.0528269	0.826282	-0.115296	0.0917856	0.988314	0.891102	1.09613	0.592318	0.167442
			Weighted median	21	-0.047695	0.0418141	0.254018	-0.129651	0.0342606	0.953424	0.878402	1.03485
			Inverse variance weighted	21	-0.0756557	0.0284387	0.00780692	-0.131396	-0.0199159	0.927135	0.876871	0.980281	0.52026
			Simple mode	21	-0.125627	0.0751296	0.11007	-0.272881	0.0216271	0.881944	0.761184	1.02186
			Weighted mode	21	-0.0271708	0.0470721	0.570234	-0.119432	0.0650905	0.973195	0.887424	1.06726
	Fractalkine levels	CX3CL1	MR Egger	20	-0.130239	0.0598574	0.0431332	-0.24756	-0.0129188	0.877885	0.780703	0.987164	0.224894	0.256675
			Weighted median	20	-0.11108	0.0441447	0.0118604	-0.197603	-0.0245563	0.894867	0.820695	0.975743
			Inverse variance weighted	20	-0.0717083	0.0332855	0.0312136	-0.136948	-0.00646869	0.930802	0.872016	0.993552	0.201922
			Simple mode	20	-0.123198	0.0860214	0.168338	-0.2918	0.0454035	0.884088	0.746918	1.04645
			Weighted mode	20	-0.148003	0.0643706	0.0330044	-0.274169	-0.0218366	0.862429	0.760203	0.9784
	Latency-associated peptide transforming growth factor beta 1 levels	LAP TGF-beta-1	MR Egger	20	-0.0776899	0.0541753	0.168703	-0.183873	0.0284936	0.925251	0.832041	1.0289	0.695763	0.8471
			Weighted median	20	-0.0770839	0.0440805	0.0803417	-0.163482	0.0093139	0.925812	0.849182	1.00936
			Inverse variance weighted	20	-0.0688411	0.0298122	0.0209348	-0.127273	-0.0104092	0.933475	0.880493	0.989645	0.751275
			Simple mode	20	-0.079471	0.0776936	0.319214	-0.231751	0.0728086	0.923605	0.793144	1.07552
			Weighted mode	20	-0.0778738	0.0526557	0.155549	-0.181079	0.0253314	0.925081	0.834369	1.02565
	Tumor necrosis factor levels	TWEAK	MR Egger	20	-0.0701015	0.0622044	0.274561	-0.192022	0.051819	0.932299	0.825289	1.05319	0.382462	0.675248
			Weighted median	20	-0.0631768	0.0521608	0.225822	-0.165412	0.0390584	0.938778	0.847544	1.03983
			Inverse variance weighted	20	-0.0922303	0.0334526	0.00583264	-0.157797	-0.0266632	0.911895	0.854023	0.973689	0.434854
			Simple mode	20	-0.0483244	0.0747419	0.525657	-0.194818	0.0981697	0.952825	0.822984	1.10315
			Weighted mode	20	-0.0526637	0.0591907	0.384739	-0.168677	0.0633502	0.948699	0.844781	1.0654
	TNF-related apoptosis-inducing ligand levels	TRAIL	MR Egger	20	-0.0731785	0.090333	0.428465	-0.250231	0.103874	0.929435	0.778621	1.10946	8.68423e-05	0.46863
			Weighted median	20	-0.0799463	0.0476988	0.0937251	-0.173436	0.0135433	0.923166	0.840771	1.01364
			Inverse variance weighted	20	-0.129026	0.0491042	0.00859921	-0.22527	-0.0327815	0.878951	0.798301	0.96775	8.9905e-05
			Simple mode	20	-0.212903	0.076952	0.0122819	-0.363729	-0.0620768	0.808235	0.69508	0.939811
			Weighted mode	20	-0.080872	0.0532147	0.145045	-0.185173	0.0234289	0.922312	0.830961	1.02371
Triacylglycerol(50:3)	Macrophage colony-stimulating factor 1 levels	CSF-1	MR Egger	30	-0.00321229	0.0546303	0.953529	-0.110288	0.103863	0.996793	0.895576	1.10945	0.0925523	0.178024
			Weighted median	30	-0.0368782	0.0344534	0.284449	-0.104407	0.0306505	0.963794	0.900859	1.03113
			Inverse variance weighted	30	-0.0687177	0.0275598	0.0126526	-0.122735	-0.0147004	0.93359	0.884498	0.985407	0.0698554
			Simple mode	30	-0.0314372	0.0683699	0.649081	-0.165442	0.102568	0.969052	0.847519	1.10801
			Weighted mode	30	-0.0278719	0.049653	0.578883	-0.125192	0.069448	0.972513	0.882328	1.07192
	Fractalkine levels	CX3CL1	MR Egger	30	0.0160297	0.0533308	0.765962	-0.0884986	0.120558	1.01616	0.915304	1.12813	0.132923	0.074096
			Weighted median	30	-0.073033	0.0383439	0.0568214	-0.148187	0.0021211	0.92957	0.86227	1.00212
			Inverse variance weighted	30	-0.0696824	0.0277469	0.0120268	-0.124066	-0.0152985	0.93269	0.883321	0.984818	0.0707636
			Simple mode	30	-0.0619701	0.0705507	0.386959	-0.200249	0.0763093	0.939911	0.818527	1.0793
			Weighted mode	30	-0.070252	0.0582148	0.237272	-0.184353	0.043849	0.932159	0.831642	1.04482
	Delta and Notch-like epidermal growth factor-related receptor levels	DNER	MR Egger	30	-0.0604157	0.0475054	0.213918	-0.153526	0.0326948	0.941373	0.857678	1.03324	0.385213	0.802432
			Weighted median	30	-0.0362776	0.0350101	0.300106	-0.104897	0.032342	0.964372	0.900417	1.03287
			Inverse variance weighted	30	-0.050016	0.0233115	0.0319093	-0.0957066	-0.00432535	0.951214	0.908731	0.995684	0.43346
			Simple mode	30	-0.0495937	0.0719472	0.496109	-0.19061	0.0914229	0.951616	0.826455	1.09573
			Weighted mode	30	-0.0311334	0.0619429	0.619032	-0.152542	0.0902748	0.969346	0.858523	1.09447
	Fibroblast growth factor 19 levels	FGF-19	MR Egger	30	0.0245972	0.0508181	0.632133	-0.0750062	0.124201	1.0249	0.927738	1.13224	0.272247	0.573989
			Weighted median	30	0.0206269	0.0362581	0.56943	-0.0504389	0.0916928	1.02084	0.950812	1.09603
			Inverse variance weighted	30	0.0496116	0.0251734	0.0487476	0.000271697	0.0989516	1.05086	1.00027	1.10401	0.301479
			Simple mode	30	0.0228947	0.0641076	0.723581	-0.102756	0.148546	1.02316	0.902347	1.16015
			Weighted mode	30	0.00429816	0.0488492	0.930491	-0.0914462	0.100043	1.00431	0.91261	1.10522
	Interleukin-10 levels	IL-10	MR Egger	30	-0.00214835	0.0474409	0.964202	-0.0951325	0.0908358	0.997854	0.909252	1.09509	0.619155	0.275744
			Weighted median	30	-0.0757543	0.0332411	0.0226708	-0.140907	-0.0106018	0.927044	0.86857	0.989454
			Inverse variance weighted	30	-0.0477982	0.0237551	0.0442065	-0.0943581	-0.0012383	0.953326	0.909957	0.998762	0.604311
			Simple mode	30	-0.0895032	0.062029	0.159757	-0.21108	0.0320737	0.914385	0.809709	1.03259
			Weighted mode	30	-0.0853581	0.051227	0.106426	-0.185763	0.0150468	0.918183	0.83047	1.01516
	Interleukin-17A levels	IL-17A	MR Egger	30	-0.039259	0.0585751	0.508199	-0.154066	0.0755482	0.961502	0.857215	1.07848	0.185999	0.0522908
			Weighted median	30	0.0765396	0.0412248	0.0633622	-0.00426093	0.15734	1.07954	0.995748	1.17039
			Inverse variance weighted	30	0.0634262	0.0309377	0.0403518	0.0027884	0.124064	1.06548	1.00279	1.13209	0.0920747
			Simple mode	30	0.0941594	0.0807004	0.252806	-0.0640134	0.252332	1.09873	0.937992	1.28702
			Weighted mode	30	0.112318	0.0714591	0.12685	-0.0277419	0.252378	1.11887	0.972639	1.28708
	Signaling lymphocytic activation molecule levels	SLAMF1	MR Egger	30	-0.0603161	0.0554275	0.285786	-0.168954	0.0483218	0.941467	0.844548	1.04951	0.0864259	0.989821
			Weighted median	30	-0.077154	0.036272	0.0334125	-0.148247	-0.00606076	0.925747	0.862218	0.993958
			Inverse variance weighted	30	-0.0596985	0.02728	0.0286433	-0.113167	-0.00622969	0.942048	0.893001	0.99379	0.108198
			Simple mode	30	-0.0856671	0.0658811	0.203728	-0.214794	0.0434599	0.9179	0.806708	1.04442
			Weighted mode	30	-0.0991037	0.0502841	0.0583497	-0.197661	-0.000546754	0.905649	0.820648	0.999453
	TNF-related apoptosis-inducing ligand levels	TRAIL	MR Egger	30	-0.00353317	0.0514612	0.945751	-0.104397	0.0973307	0.996473	0.900868	1.10222	0.226542	0.14343
			Weighted median	30	-0.0772275	0.0371873	0.0378276	-0.150115	-0.00434043	0.925679	0.860609	0.995669
			Inverse variance weighted	30	-0.0706742	0.0262251	0.00704082	-0.122075	-0.019273	0.931765	0.885082	0.980912	0.175184
			Simple mode	30	-0.0838	0.0721372	0.25484	-0.225189	0.0575889	0.919615	0.798365	1.05928
			Weighted mode	30	-0.0676232	0.0600536	0.269377	-0.185328	0.0500817	0.934613	0.830832	1.05136
